# Supplementary material for: High-density marker imputation accuracy in sixteen French cattle breeds
Source: Genet Sel Evol. 2013 Sep 3;45(1):33. doi: 10.1186/1297-9686-45-33 (PMC3846489; doi:10.1186/1297-9686-45-33)
Supplement: Additional file 1 — High_Error_Rate_SNP. Csv file with header and separator ‘;’ containing the list of markers with high imputation error rate. Columns are as follows: chromosome number, SNP name, number of breeds for which a high error rate was detected and average error rates across breeds. [file 1297-9686-45-33-S1.csv]

BTA	SNP	NbBreed	Error
1	BovineHD0100002049	6	0.322663
1	BovineHD0100002057	6	0.334967
1	BovineHD0100002059	6	0.337108
1	BovineHD0100012777	6	0.33581
1	BovineHD0100012778	6	0.336157
1	BovineHD0100012779	6	0.33581
1	BovineHD0100012780	6	0.337485
1	BovineHD0100012781	6	0.33608
1	BovineHD0100012783	6	0.336706
1	BovineHD0100012784	6	0.341416
1	BovineHD0100012786	6	0.336706
1	BovineHD0100012787	6	0.339547
1	BovineHD4100000240	6	0.344417
1	BovineHD0100012788	6	0.344417
1	BovineHD0100012789	6	0.344417
1	BovineHD0100012790	6	0.346777
1	BovineHD0100012791	6	0.345271
1	BovineHD0100012792	6	0.345897
1	BovineHD0100012793	6	0.346374
1	BovineHD0100012794	6	0.345271
1	BovineHD0100012795	6	0.351547
1	BovineHD0100012796	6	0.345044
1	BovineHD0100012896	6	0.370844
1	BovineHD0100012900	6	0.364574
1	BovineHD0100012903	6	0.366214
1	BovineHD0100012905	6	0.197908
1	BovineHD0100012906	6	0.364574
1	BovineHD0100012907	6	0.346191
1	BovineHD0100012909	6	0.35644
1	BovineHD0100012910	6	0.357498
1	BovineHD0100012911	6	0.35817
1	BovineHD0100012912	6	0.357498
1	BovineHD0100012913	6	0.358569
1	BovineHD0100012914	6	0.360966
1	BovineHD0100012915	6	0.365645
1	BovineHD0100012916	6	0.364574
1	BovineHD0100013345	6	0.2773
1	BovineHD0100014738	6	0.277753
1	BovineHD0100017125	6	0.342089
1	BovineHD0100017126	6	0.339353
1	BovineHD0100017127	6	0.327324
1	BovineHD0100017128	6	0.319653
1	BovineHD0100017129	6	0.340904
1	BovineHD0100017130	6	0.343843
1	BovineHD0100017132	6	0.349886
1	BovineHD0100017133	6	0.349886
1	BovineHD0100017134	6	0.349886
1	BovineHD0100017135	6	0.349886
1	BovineHD0100017136	6	0.356195
1	BovineHD0100017137	6	0.173324
1	BovineHD0100017138	6	0.174257
1	BovineHD0100017141	6	0.19681
1	BovineHD0100017142	6	0.196084
1	BovineHD0100017144	6	0.163205
1	BovineHD0100017145	6	0.17738
1	BovineHD0100017637	6	0.241078
1	BovineHD0100017638	6	0.247527
1	BovineHD0100023788	6	0.288172
1	BovineHD0100024516	6	0.311599
1	BovineHD0100024517	6	0.354702
1	BovineHD0100024518	6	0.353924
1	BovineHD0100024519	6	0.236873
1	BovineHD0100026849	6	0.338782
1	BovineHD0100026852	6	0.352257
1	BovineHD0100026854	6	0.35328
1	BovineHD0100026856	6	0.195678
1	BovineHD0100027001	6	0.284655
1	BovineHD0100027002	6	0.281949
1	BovineHD0100027003	6	0.267599
1	BovineHD0100027004	6	0.284842
1	BovineHD0100027008	6	0.284655
1	BovineHD0100027010	6	0.286073
1	BovineHD0100027012	6	0.336042
1	BovineHD0100027014	6	0.345408
1	BovineHD0100027015	6	0.342232
1	BovineHD0100027016	6	0.341691
1	BovineHD0100027017	6	0.341691
1	BovineHD0100027022	6	0.361978
1	BovineHD0100027023	6	0.349157
1	BovineHD0100027025	6	0.369614
1	BovineHD0100027026	6	0.36678
1	BovineHD0100027027	6	0.371909
1	BovineHD0100027029	6	0.364842
1	BovineHD0100027030	6	0.368327
1	BovineHD0100027032	6	0.370277
1	BovineHD0100027033	6	0.261716
1	BovineHD0100027034	6	0.263748
1	BovineHD0100027035	6	0.363251
1	BovineHD0100027037	6	0.374148
1	BovineHD0100027039	6	0.342783
1	BovineHD0100027041	6	0.35458
1	BovineHD0100027042	6	0.315416
1	BovineHD0100027045	6	0.310341
1	BovineHD0100027049	6	0.318956
1	BovineHD0100027051	6	0.252489
1	BovineHD0100027052	6	0.322175
1	BovineHD0100027053	6	0.293357
1	BovineHD0100027054	6	0.207848
1	BovineHD0100028108	6	0.244682
1	BovineHD0100028119	6	0.30859
1	BovineHD0100030450	6	0.214503
1	BovineHD0100030451	6	0.211389
1	BovineHD0100030452	6	0.210697
1	BovineHD0100030453	6	0.210891
1	BovineHD0100030455	6	0.210891
1	BovineHD0100030456	6	0.210891
1	BovineHD0100030457	6	0.210891
1	BovineHD0100031590	6	0.36955
1	BovineHD0100031591	6	0.267401
1	BovineHD0100031594	6	0.348663
1	BovineHD0100031596	6	0.350017
1	BovineHD0100031598	6	0.302176
1	BovineHD0100031600	6	0.339971
1	BovineHD0100031601	6	0.338952
1	BovineHD0100034366	6	0.164317
1	BovineHD0100034367	6	0.320714
1	BovineHD0100034368	6	0.29305
1	BovineHD0100034370	6	0.320714
1	BovineHD0100034371	6	0.321369
1	BovineHD0100034372	6	0.173476
1	BovineHD0100034373	6	0.174372
1	BovineHD0100037143	6	0.326124
1	BovineHD0100037146	6	0.204832
1	BovineHD4100000745	6	0.29561
1	BovineHD0100037684	6	0.344894
1	BovineHD0100037685	6	0.354174
1	BovineHD0100037686	6	0.344623
1	BovineHD0100037687	6	0.346609
1	BovineHD0100037688	6	0.361935
1	BovineHD0100037691	6	0.35526
1	BovineHD0100037692	6	0.269241
1	BovineHD0100037948	6	0.350609
1	BovineHD0100037949	6	0.327759
1	BovineHD0100037952	6	0.347164
1	BovineHD0100037953	6	0.343239
1	BovineHD0100037955	6	0.303021
1	BovineHD0100037956	6	0.381601
1	BovineHD0100037958	6	0.38413
1	BovineHD0100039517	6	0.0946117
1	BovineHD0100039525	6	0.125264
1	BovineHD0100039528	6	0.106752
1	BovineHD0100039551	6	0.115459
1	BovineHD0100039568	6	0.0874192
1	BovineHD0100039617	6	0.11967
1	BovineHD0100039618	6	0.121436
1	BovineHD0100039621	6	0.129903
1	BovineHD0100039622	6	0.120988
1	BovineHD0100039623	6	0.103549
1	BovineHD0100039624	6	0.130325
1	BovineHD0100039625	6	0.130952
1	BovineHD0100039626	6	0.120988
1	BovineHD0100039627	6	0.116153
1	BovineHD0100039628	6	0.106007
1	BovineHD0100039629	6	0.124608
1	BovineHD0100039631	6	0.124363
1	BovineHD0100039633	6	0.137667
1	BovineHD0100039635	6	0.106563
1	BovineHD0100039640	6	0.103854
1	BovineHD0100044610	6	0.255668
1	BovineHD0100045043	6	0.320553
1	ARS-BFGL-NGS-99064	6	0.337189
1	ARS-BFGL-NGS-18020	6	0.340802
1	ARS-BFGL-NGS-22239	6	0.343791
1	ARS-BFGL-NGS-30422	6	0.350319
2	BovineHD0200000080	6	0.311492
2	BovineHD0200008213	6	0.259615
2	BovineHD0200008214	6	0.309437
2	BovineHD0200008215	6	0.157519
2	BovineHD0200017082	6	0.211761
2	BovineHD0200017083	6	0.211761
2	BovineHD0200017084	6	0.211761
2	BovineHD0200017085	6	0.211761
2	BovineHD0200017086	6	0.172196
2	BovineHD0200017087	6	0.211135
2	BovineHD0200017092	6	0.167752
2	BovineHD0200017093	6	0.194814
2	BovineHD0200017095	6	0.197929
2	BovineHD0200017157	6	0.263304
2	BovineHD0200017159	6	0.182155
2	BovineHD0200018779	6	0.332456
2	ARS-BFGL-NGS-103410	6	0.335374
2	BovineHD0200018780	6	0.338137
2	BovineHD0200018781	6	0.334747
2	BovineHD0200030127	6	0.191211
2	BovineHD0200030128	6	0.192927
2	BovineHD0200030129	6	0.191008
2	BovineHD0200030131	6	0.17985
2	BovineHD0200030134	6	0.208951
2	BovineHD0200030135	6	0.210922
2	BovineHD0200030136	6	0.163892
2	BovineHD0200030141	6	0.197848
2	BovineHD0200030142	6	0.206768
2	BovineHD0200030144	6	0.206768
2	BovineHD0200030154	6	0.202829
2	BovineHD0200030155	6	0.198805
2	BovineHD0200030156	6	0.156245
2	BovineHD0200030157	6	0.197148
2	BovineHD0200030159	6	0.163896
2	BovineHD0200030160	6	0.163281
2	BovineHD0200030161	6	0.164122
2	BovineHD0200030162	6	0.191969
2	BovineHD0200030163	6	0.193142
2	BovineHD0200030164	6	0.223188
2	BovineHD0200030165	6	0.237752
2	BovineHD0200030175	6	0.231843
2	BovineHD0200030176	6	0.193701
2	BovineHD0200030177	6	0.153774
2	BovineHD0200030178	6	0.257929
2	BovineHD0200030182	6	0.137483
2	BovineHD0200030183	6	0.141908
2	BovineHD0200030188	6	0.157709
2	BovineHD0200030189	6	0.200062
2	BovineHD0200030190	6	0.159988
2	BovineHD0200030192	6	0.130741
2	BovineHD0200030193	6	0.198318
2	BovineHD0200030194	6	0.204292
2	BovineHD0200030195	6	0.242174
2	BovineHD0200030196	6	0.209228
2	BovineHD0200030197	6	0.206966
2	BovineHD0200030198	6	0.224442
2	BovineHD0200030199	6	0.221178
2	BovineHD0200030200	6	0.187008
2	BovineHD0200030201	6	0.203616
2	BovineHD0200030209	6	0.207931
2	BovineHD0200030214	6	0.207094
2	BovineHD0200031928	6	0.149362
2	BovineHD0200031929	6	0.148736
2	BovineHD0200032693	6	0.281108
2	BovineHD0200035117	6	0.288503
2	BovineHD0200035118	6	0.327155
2	BovineHD4100001760	6	0.211321
3	BovineHD4100001772	6	0.334914
3	BovineHD0300001655	6	0.289266
3	BovineHD0300002944	6	0.199512
3	BovineHD4100001829	6	0.139314
3	BovineHD0300002946	6	0.215705
3	BovineHD0300002947	6	0.204697
3	BovineHD0300002948	6	0.20448
3	BovineHD0300002949	6	0.207232
3	BovineHD0300002950	6	0.202659
3	BovineHD0300002952	6	0.135132
3	BovineHD0300002967	6	0.207919
3	BovineHD0300002968	6	0.175858
3	BovineHD0300009354	6	0.323056
3	BovineHD0300009355	6	0.320654
3	BovineHD0300009356	6	0.32041
3	BovineHD0300009357	6	0.320654
3	BovineHD0300009358	6	0.320654
3	BovineHD0300009359	6	0.325762
3	BovineHD0300011038	6	0.285259
3	BovineHD0300016281	6	0.113848
3	BovineHD4100002204	6	0.294876
3	BovineHD0300034865	6	0.275482
3	BovineHD0300034867	6	0.253634
3	BovineHD0300034868	6	0.295281
3	BovineHD0300034869	6	0.312007
3	BovineHD0300034870	6	0.3454
3	BovineHD0300034871	6	0.260404
3	BovineHD0300034872	6	0.267091
3	BovineHD0300034873	6	0.266396
3	BovineHD0300034875	6	0.267091
3	BovineHD0300034876	6	0.266396
3	BovineHD0300034878	6	0.363745
3	BovineHD0300034879	6	0.139913
3	BovineHD0300034880	6	0.130026
3	BovineHD0300034993	6	0.304879
3	BovineHD0300034994	6	0.277125
3	BovineHD0300034995	6	0.254881
3	BovineHD0300034996	6	0.352235
3	BovineHD0300034997	6	0.316484
3	BovineHD0300034999	6	0.394239
3	BovineHD0300035001	6	0.374653
3	BovineHD0300035004	6	0.137731
4	BovineHD0400000001	6	0.34343
4	BovineHD0400000189	6	0.380276
4	BovineHD0400000192	6	0.332344
4	BovineHD0400000193	6	0.381846
4	BovineHD0400000194	6	0.332344
4	BovineHD0400000195	6	0.381063
4	BovineHD0400000196	6	0.332344
4	BovineHD0400000197	6	0.331939
4	BovineHD0400000198	6	0.323554
4	BovineHD0400000199	6	0.323554
4	BovineHD0400000200	6	0.260649
4	BovineHD0400000201	6	0.332344
4	BovineHD0400000208	6	0.326679
4	BovineHD0400000209	6	0.326851
4	BovineHD0400000217	6	0.285471
4	BovineHD0400000219	6	0.281159
4	BovineHD0400004725	6	0.247872
4	BovineHD0400007269	6	0.275953
4	BovineHD0400007271	6	0.33552
4	BovineHD0400007272	6	0.335782
4	BovineHD0400007273	6	0.335782
4	BovineHD0400018562	6	0.131197
4	BovineHD0400026269	6	0.314646
4	BovineHD0400027019	6	0.326122
4	BovineHD0400027020	6	0.329661
4	BovineHD0400027021	6	0.33399
4	BovineHD0400027022	6	0.32149
4	BovineHD0400027023	6	0.33337
4	BovineHD0400027024	6	0.32149
4	BovineHD0400027025	6	0.32149
4	BovineHD0400027027	6	0.246796
4	BovineHD0400027028	6	0.311006
4	BovineHD0400027029	6	0.309924
4	BovineHD0400027030	6	0.322031
4	BovineHD0400027031	6	0.321336
4	BovineHD0400027032	6	0.313171
4	BovineHD0400027033	6	0.324718
4	BovineHD0400027035	6	0.330524
4	BovineHD0400027037	6	0.318671
4	BovineHD0400027046	6	0.189271
4	BTB-02015886	6	0.340295
5	BovineHD0500015403	6	0.189422
5	BovineHD0500015405	6	0.142919
5	BovineHD0500030900	6	0.297388
5	BovineHD0500031441	6	0.356692
6	BovineHD0600001061	6	0.310065
6	ARS-BFGL-NGS-101749	6	0.337131
6	BovineHD0600010238	6	0.353005
6	BovineHD0600010241	6	0.353005
6	BovineHD0600010242	6	0.353005
6	BovineHD0600010244	6	0.337883
6	BovineHD0600010245	6	0.296753
6	BovineHD0600012979	6	0.34242
6	BovineHD0600015967	6	0.328812
6	BovineHD0600030291	6	0.120345
6	BovineHD0600030292	6	0.125017
6	BovineHD0600030293	6	0.133594
6	BovineHD0600030299	6	0.13008
6	BovineHD0600030302	6	0.140583
6	BovineHD0600031055	6	0.195155
6	BovineHD0600031056	6	0.219782
6	BovineHD0600031057	6	0.19488
6	BovineHD0600033287	6	0.160757
6	BovineHD0600033290	6	0.248839
6	BovineHD0600033293	6	0.216489
6	BovineHD0600033296	6	0.182209
6	BovineHD0600033297	6	0.201859
6	BovineHD0600033299	6	0.253858
6	BovineHD0600033301	6	0.160802
6	BovineHD0600033302	6	0.253631
6	BovineHD0600033303	6	0.194734
6	BovineHD0600033306	6	0.214603
6	BovineHD0600033310	6	0.221426
6	BovineHD0600033313	6	0.19736
6	BovineHD0600033314	6	0.263735
6	BovineHD0600033315	6	0.243933
6	BovineHD0600033320	6	0.151659
6	BovineHD0600033323	6	0.214375
6	BovineHD0600033324	6	0.219045
6	BovineHD0600033326	6	0.229104
6	BovineHD0600033327	6	0.220382
6	BovineHD0600033328	6	0.240464
6	BovineHD0600033330	6	0.191666
6	BovineHD0600033333	6	0.195148
7	BovineHD0700000050	6	0.297974
7	BovineHD0700000051	6	0.300913
7	BovineHD0700000052	6	0.296374
7	BovineHD0700000053	6	0.184682
7	BovineHD0700000054	6	0.178855
7	BovineHD0700000056	6	0.30137
7	BovineHD0700033466	6	0.178855
7	BovineHD0700000061	6	0.235466
7	BovineHD0700000062	6	0.221991
7	BovineHD0700001973	6	0.130642
7	BovineHD0700006529	6	0.333234
7	BovineHD0700006530	6	0.333567
7	BovineHD0700006531	6	0.332662
7	BovineHD0700006532	6	0.332662
7	BovineHD0700006536	6	0.36762
7	BovineHD0700006537	6	0.408574
7	BovineHD0700006538	6	0.252445
7	BovineHD0700006539	6	0.170945
7	BovineHD0700006541	6	0.207353
7	BovineHD0700006542	6	0.3373
7	BovineHD0700006543	6	0.337062
7	BovineHD0700006544	6	0.205335
7	BovineHD0700016887	6	0.213533
7	BovineHD0700017745	6	0.325462
7	BovineHD0700017749	6	0.324835
7	BovineHD0700017750	6	0.324835
7	Hapmap31211-BTA-29377	6	0.243089
7	BovineHD0700027843	6	0.2733
7	BovineHD0700029219	6	0.300041
7	BovineHD0700030178	6	0.329507
7	BovineHD0700030598	6	0.200967
7	BovineHD0700031666	6	0.190497
8	BovineHD0800000713	6	0.328267
8	BovineHD0800011421	6	0.269974
8	BovineHD0800021956	6	0.284872
8	BovineHD0800022730	6	0.323332
8	BovineHD0800022731	6	0.323111
8	BovineHD0800023287	6	0.100106
8	BovineHD0800023288	6	0.101169
8	BovineHD0800023289	6	0.0943947
8	BovineHD0800023291	6	0.0990187
8	BovineHD0800023697	6	0.342407
8	BovineHD0800023699	6	0.343844
8	Hapmap44267-BTA-65015	6	0.311367
8	BovineHD0800026867	6	0.279822
8	BovineHD0800027172	6	0.313906
8	BovineHD0800028421	6	0.264563
8	BovineHD0800031477	6	0.317643
8	BovineHD0800031480	6	0.277822
8	BovineHD0800031481	6	0.278373
8	BovineHD0800031483	6	0.275316
8	BTB-01401013	6	0.30562
9	BovineHD0900001189	6	0.26495
9	BovineHD0900005481	6	0.215649
9	BovineHD0900005482	6	0.208946
9	BovineHD0900005483	6	0.213412
9	BovineHD0900005484	6	0.214825
9	BovineHD0900008578	6	0.2792
9	BovineHD0900008579	6	0.205675
9	BovineHD0900011576	6	0.265578
9	BovineHD0900012357	6	0.294985
9	BTB-01609048	6	0.284135
9	BovineHD0900013739	6	0.309136
9	BovineHD0900013740	6	0.316388
9	BovineHD0900014404	6	0.18588
9	BovineHD0900014425	6	0.313094
9	BovineHD0900014429	6	0.334908
9	BovineHD0900014430	6	0.314079
9	BovineHD0900014431	6	0.314865
9	BovineHD0900014432	6	0.316657
9	BovineHD0900014433	6	0.329747
9	BovineHD0900014434	6	0.339143
9	BovineHD0900014435	6	0.338475
9	BovineHD0900014477	6	0.293685
9	BovineHD0900017334	6	0.315257
9	BovineHD0900018490	6	0.231013
9	BovineHD0900018778	6	0.270247
9	BovineHD0900018779	6	0.268277
9	BovineHD0900020226	6	0.317469
9	BovineHD0900022134	6	0.232741
9	BovineHD0900022137	6	0.220792
9	BovineHD0900022138	6	0.262548
9	BovineHD0900022139	6	0.345986
9	BovineHD0900023008	6	0.322236
9	BovineHD0900023340	6	0.230331
9	UA-IFASA-4584	6	0.235009
9	BovineHD0900024984	6	0.244003
9	BovineHD0900024987	6	0.242848
9	BovineHD0900024988	6	0.24464
9	BovineHD0900025544	6	0.211611
9	BovineHD0900025750	6	0.213162
9	BovineHD0900025758	6	0.208929
9	BovineHD0900025763	6	0.208929
9	BovineHD0900025764	6	0.196518
9	BovineHD0900025765	6	0.22632
9	BovineHD0900025767	6	0.205806
9	BovineHD0900025769	6	0.205076
9	BovineHD0900025771	6	0.208348
9	BovineHD0900025773	6	0.205677
9	BovineHD0900025774	6	0.208929
9	BovineHD0900025776	6	0.208929
9	BovineHD0900025777	6	0.202107
9	BovineHD0900025778	6	0.192918
9	BovineHD0900025779	6	0.208929
9	BovineHD0900025780	6	0.206973
9	BovineHD0900025781	6	0.172231
9	BovineHD0900025784	6	0.206294
9	BovineHD0900025788	6	0.211887
9	BovineHD0900025869	6	0.296366
9	BovineHD0900025870	6	0.302558
9	BovineHD0900026480	6	0.114089
9	BovineHD0900026481	6	0.111791
9	BovineHD0900026482	6	0.111791
9	BovineHD0900026746	6	0.290766
9	BovineHD0900029068	6	0.202253
9	BovineHD0900029069	6	0.202135
9	BovineHD0900029072	6	0.199012
9	BovineHD0900029073	6	0.200272
9	BovineHD0900030263	6	0.304353
9	BovineHD0900030264	6	0.302932
9	BovineHD0900030265	6	0.302932
9	BovineHD0900030266	6	0.303192
9	BovineHD0900030267	6	0.302932
9	BovineHD0900030534	6	0.191982
9	BovineHD0900030535	6	0.191982
9	BovineHD0900030536	6	0.191982
9	BovineHD0900030537	6	0.192242
10	BovineHD1000003179	6	0.276048
10	BovineHD1000003965	6	0.323076
10	BovineHD4100007895	6	0.295455
10	BovineHD1000006889	6	0.204645
10	BovineHD1000007928	6	0.271775
10	ARS-BFGL-NGS-101955	6	0.20781
10	BovineHD1000009809	6	0.219795
10	BovineHD4100008067	6	0.273225
10	BovineHD1000012681	6	0.320559
10	BovineHD1000012682	6	0.342785
10	BovineHD1000013613	6	0.342819
10	BovineHD1000017565	6	0.207897
10	BovineHD1000017567	6	0.340509
10	BovineHD1000017568	6	0.205524
10	BovineHD1000017569	6	0.205524
10	BovineHD1000017570	6	0.206991
10	BovineHD1000024844	6	0.364462
10	BovineHD1000024849	6	0.247162
10	BovineHD1000024850	6	0.367476
10	BovineHD1000024852	6	0.345315
10	BovineHD1000024859	6	0.374051
10	BovineHD1000024862	6	0.351171
10	BovineHD1000024864	6	0.33938
10	BovineHD1000024868	6	0.268175
10	ARS-BFGL-NGS-113370	6	0.256258
10	BovineHD1000024872	6	0.35059
10	BovineHD1000024873	6	0.351119
10	BovineHD1000024876	6	0.402654
10	BovineHD1000024877	6	0.38615
10	BovineHD1000024878	6	0.281336
10	BTB-01661881	6	0.330506
10	BovineHD1000024882	6	0.407673
10	BovineHD1000024884	6	0.405549
10	BovineHD1000024885	6	0.283934
10	BovineHD1000024886	6	0.376916
10	BovineHD1000024887	6	0.37226
10	BovineHD1000024888	6	0.37152
10	BovineHD1000024889	6	0.239772
10	BovineHD1000024891	6	0.307201
10	BovineHD1000024894	6	0.210803
10	BovineHD1000024895	6	0.209171
10	BovineHD1000024896	6	0.209171
10	BovineHD1000024898	6	0.200104
10	BovineHD1000024899	6	0.209171
10	BovineHD1000024900	6	0.310425
10	BovineHD1000024903	6	0.353761
10	BovineHD1000024905	6	0.292313
10	BovineHD1000024906	6	0.343106
10	BovineHD1000024907	6	0.374917
10	ARS-BFGL-NGS-32980	6	0.293716
10	BovineHD1000024909	6	0.356768
10	BovineHD1000024910	6	0.351967
10	BovineHD1000024911	6	0.289324
10	BovineHD1000024912	6	0.29497
10	BovineHD1000024914	6	0.358384
10	BovineHD1000024915	6	0.36818
10	BovineHD1000024916	6	0.264909
10	BTB-01148543	6	0.367142
10	BovineHD1000024917	6	0.398228
10	BovineHD1000024918	6	0.377626
10	BovineHD1000024919	6	0.358325
10	BovineHD1000024920	6	0.403028
10	BovineHD1000024921	6	0.382526
10	BovineHD1000024922	6	0.396103
10	BovineHD1000024923	6	0.395873
10	BovineHD1000024924	6	0.395873
10	BovineHD1000024925	6	0.382345
10	BovineHD1000024926	6	0.382345
10	BovineHD1000024928	6	0.389554
10	BovineHD1000024929	6	0.395893
10	BovineHD1000024930	6	0.402483
10	BovineHD1000024931	6	0.396206
10	BovineHD1000024932	6	0.394582
10	BovineHD1000024933	6	0.274284
10	BovineHD1000024935	6	0.400584
10	BovineHD1000024936	6	0.404477
10	BovineHD1000024937	6	0.394582
10	BovineHD1000024938	6	0.394582
10	BovineHD1000024939	6	0.394857
10	BovineHD1000024940	6	0.394582
10	BovineHD1000024941	6	0.394582
10	BovineHD1000024942	6	0.394582
10	BovineHD1000024943	6	0.394582
10	BovineHD1000024944	6	0.257193
10	BovineHD1000024945	6	0.394582
10	BovineHD1000024946	6	0.248588
10	BovineHD1000024950	6	0.266654
10	BovineHD4100008316	6	0.445736
10	BovineHD1000024952	6	0.401039
10	BovineHD1000024953	6	0.395477
10	BovineHD1000024954	6	0.264775
10	Hapmap60876-rs29013997	6	0.446041
10	BovineHD1000024959	6	0.311306
10	ARS-BFGL-NGS-110987	6	0.437049
10	BovineHD1000024963	6	0.354866
10	BovineHD1000024964	6	0.315233
10	BovineHD1000024965	6	0.440537
10	BovineHD1000024966	6	0.395441
10	BovineHD1000024969	6	0.432855
10	ARS-BFGL-NGS-98478	6	0.419799
10	BovineHD1000024971	6	0.381588
10	BovineHD1000024972	6	0.41251
10	BovineHD1000024973	6	0.413051
10	BovineHD1000024974	6	0.375198
10	BovineHD1000024975	6	0.369268
10	BovineHD1000024976	6	0.413069
10	BovineHD1000024977	6	0.375415
10	BovineHD1000024978	6	0.372658
10	BovineHD1000024979	6	0.388202
10	BovineHD1000024980	6	0.294837
10	BovineHD1000024981	6	0.403518
10	BovineHD1000025440	6	0.294009
10	BovineHD1000025441	6	0.32697
10	BovineHD4100008324	6	0.320299
11	BovineHD1100002088	6	0.363183
11	BovineHD1100002089	6	0.376113
11	BovineHD1100002092	6	0.367089
11	BovineHD1100002094	6	0.338205
11	BovineHD1100002095	6	0.313355
11	BovineHD1100002096	6	0.339101
11	BovineHD1100002097	6	0.349829
11	BovineHD1100002098	6	0.349829
11	BovineHD1100002099	6	0.349829
11	BovineHD1100002100	6	0.313355
11	BovineHD1100002101	6	0.339101
11	BovineHD1100002102	6	0.339101
11	BovineHD1100002103	6	0.351063
11	BovineHD1100002104	6	0.308966
11	BovineHD1100002105	6	0.307196
11	BovineHD1100002108	6	0.382656
11	BovineHD1100012648	6	0.309768
11	BovineHD1100014818	6	0.34274
11	BovineHD1100014819	6	0.261739
11	BovineHD1100014821	6	0.332802
11	BovineHD1100014822	6	0.352741
11	BovineHD1100014823	6	0.25279
11	BovineHD1100014849	6	0.249988
11	BovineHD1100014851	6	0.249988
11	BovineHD1100022771	6	0.318324
11	BovineHD1100022772	6	0.20638
11	BovineHD1100022773	6	0.210226
11	BovineHD1100031104	6	0.234387
11	BovineHD1100031151	6	0.303247
11	BovineHD1100031152	6	0.505272
11	BovineHD1100031153	6	0.198397
11	BovineHD1100031154	6	0.198608
11	BovineHD1100031157	6	0.383998
11	BovineHD1100031159	6	0.264487
11	BovineHD1100031160	6	0.282539
11	BovineHD1100031161	6	0.282539
11	BovineHD1100031163	6	0.382482
11	BovineHD1100031167	6	0.282539
11	ARS-BFGL-NGS-25386	6	0.367677
11	BovineHD1100031168	6	0.267734
11	BovineHD1100031169	6	0.382482
11	BovineHD1100031170	6	0.282539
11	BovineHD1100031171	6	0.285103
11	BovineHD1100031172	6	0.283055
11	BovineHD1100031173	6	0.282539
11	BovineHD1100031174	6	0.282539
11	BovineHD1100031178	6	0.383344
11	BovineHD1100031180	6	0.273931
11	BovineHD1100031182	6	0.273931
11	BovineHD1100031183	6	0.273931
11	BovineHD1100031184	6	0.484687
11	BovineHD1100031186	6	0.455236
11	BovineHD1100031188	6	0.488922
11	BovineHD1100031189	6	0.49623
11	BovineHD1100031191	6	0.498773
11	BovineHD1100031192	6	0.423183
11	BovineHD1100031195	6	0.324031
11	BovineHD1100031196	6	0.508715
11	BovineHD1100031197	6	0.252803
11	BovineHD1100031199	6	0.494263
11	BovineHD1100031200	6	0.493522
11	BovineHD1100031201	6	0.316691
11	BovineHD1100031202	6	0.250449
11	Hapmap53560-ss46526467	6	0.491667
11	BovineHD1100031203	6	0.247085
11	BovineHD1100031205	6	0.41315
12	BovineHD1200004920	6	0.287215
12	BovineHD1200018769	6	0.246867
12	BovineHD1200018770	6	0.245461
12	BovineHD1200025824	6	0.209776
13	BovineHD1300001018	6	0.318585
13	BovineHD1300001323	6	0.319527
13	BovineHD1300015668	6	0.333584
14	BovineHD1400000076	6	0.32047
14	BovineHD1400000091	6	0.316329
14	BovineHD1400004464	6	0.284461
14	BovineHD1400006306	6	0.258226
14	BovineHD1400006307	6	0.320243
14	BovineHD1400006308	6	0.319517
14	BovineHD1400006309	6	0.259214
14	BovineHD1400009347	6	0.222151
14	BovineHD1400009661	6	0.357163
14	BovineHD1400019007	6	0.219228
14	BovineHD1400019008	6	0.26828
14	BovineHD1400019009	6	0.249178
14	BovineHD1400019010	6	0.249178
14	BovineHD1400019011	6	0.249178
14	BovineHD1400019013	6	0.257257
14	BovineHD1400019474	6	0.214406
14	BovineHD1400019476	6	0.140257
14	BovineHD1400019481	6	0.282213
14	BovineHD1400019484	6	0.21217
14	BovineHD1400021667	6	0.282199
14	BovineHD4100011724	6	0.282033
14	BovineHD1400021668	6	0.282033
14	BovineHD1400021669	6	0.282033
14	BovineHD1400021670	6	0.282755
14	BovineHD1400021672	6	0.282033
14	BovineHD1400021673	6	0.282033
14	ARS-BFGL-NGS-36660	6	0.27811
14	BovineHD1400021674	6	0.320852
14	BovineHD1400021675	6	0.282033
14	BovineHD1400021676	6	0.27811
14	BovineHD1400021677	6	0.282033
14	BovineHD1400021678	6	0.283315
14	BovineHD1400021679	6	0.279392
14	BovineHD1400021680	6	0.279392
14	BovineHD1400021681	6	0.293011
14	BovineHD1400021682	6	0.283315
14	BovineHD1400021684	6	0.28021
14	BovineHD1400022699	6	0.31717
15	BovineHD1500000106	6	0.184816
15	BovineHD1500000108	6	0.184816
15	BovineHD1500000109	6	0.185519
15	BovineHD1500000110	6	0.183913
15	BovineHD1500000112	6	0.184816
15	BovineHD1500000113	6	0.184816
15	BovineHD1500000114	6	0.184816
15	BovineHD1500000116	6	0.18454
15	BovineHD1500000117	6	0.185286
15	BovineHD1500000118	6	0.190395
15	BovineHD1500000119	6	0.184816
15	BovineHD1500000120	6	0.184816
15	BovineHD1500000122	6	0.213435
15	BovineHD1500000123	6	0.184816
15	BovineHD1500000129	6	0.184816
15	BovineHD1500000130	6	0.184816
15	BovineHD1500000131	6	0.184816
15	BovineHD1500000132	6	0.184816
15	BovineHD1500000134	6	0.184816
15	BovineHD1500000135	6	0.187378
15	BovineHD1500000138	6	0.185964
15	BovineHD1500000139	6	0.184816
15	BovineHD1500000140	6	0.184816
15	BovineHD1500000141	6	0.195255
15	BovineHD1500000142	6	0.184524
15	BovineHD1500000143	6	0.207367
15	BovineHD1500000145	6	0.184816
15	BovineHD1500000146	6	0.180487
15	BovineHD1500000147	6	0.184816
15	BovineHD1500000148	6	0.184816
15	BovineHD1500000149	6	0.184816
15	BovineHD1500000150	6	0.184816
15	BovineHD1500000151	6	0.184816
15	BovineHD1500000152	6	0.18626
15	BovineHD1500000154	6	0.176325
15	BovineHD1500000157	6	0.184816
15	BovineHD1500000159	6	0.184816
15	BovineHD1500000160	6	0.184816
15	BovineHD1500000161	6	0.186708
15	BovineHD1500000167	6	0.18388
15	BovineHD1500000169	6	0.184738
15	BovineHD1500000170	6	0.18491
15	BovineHD1500000176	6	0.185098
15	BovineHD1500000178	6	0.185737
15	BovineHD1500000187	6	0.18403
15	BovineHD1500000189	6	0.18403
15	BovineHD1500000190	6	0.18403
15	BovineHD1500000191	6	0.18403
15	BovineHD1500000192	6	0.185306
15	BovineHD1500000194	6	0.18403
15	BovineHD1500000195	6	0.1845
15	BovineHD1500000196	6	0.1709
15	BovineHD1500000197	6	0.169618
15	BovineHD1500000200	6	0.175077
15	BovineHD1500002070	6	0.171607
15	BovineHD1500004024	6	0.297484
15	BovineHD1500005206	6	0.341218
15	BovineHD1500005210	6	0.304859
15	BovineHD1500006746	6	0.350752
15	BovineHD1500006749	6	0.326286
15	BovineHD1500006750	6	0.326723
15	BovineHD1500006752	6	0.326723
15	BovineHD1500006753	6	0.326504
15	BovineHD1500006754	6	0.327243
15	BovineHD1500020886	6	0.32293
15	BovineHD1500022713	6	0.214366
15	BovineHD1500022714	6	0.181822
15	ARS-BFGL-NGS-41418	6	0.356701
15	BovineHD1500023931	6	0.272183
15	BovineHD1500023933	6	0.326354
15	BovineHD1500023934	6	0.326354
15	BovineHD1500023935	6	0.330684
15	BovineHD1500023936	6	0.329402
15	BovineHD1500023937	6	0.331564
15	BovineHD1500023939	6	0.330684
15	BovineHD1500023940	6	0.330684
15	BovineHD1500023942	6	0.330684
15	BovineHD1500023943	6	0.330684
15	BovineHD1500023944	6	0.330684
15	BovineHD1500023945	6	0.330684
15	BovineHD1500023947	6	0.330684
15	BovineHD1500023948	6	0.330684
15	BovineHD1500023949	6	0.330684
15	BovineHD1500023950	6	0.370216
15	BovineHD1500023951	6	0.330684
15	BovineHD4100012243	6	0.372529
15	BovineHD1500023952	6	0.375828
15	BovineHD1500023953	6	0.336826
15	Hapmap34615-BES10_Contig586_1594	6	0.375828
15	BovineHD1500023954	6	0.375828
15	BovineHD1500023955	6	0.314305
16	BovineHD1600013717	6	0.228324
16	BovineHD4100012548	6	0.232111
16	BovineHD1600013770	6	0.235585
16	BovineHD1600013771	6	0.225613
16	BovineHD1600013772	6	0.235585
16	BovineHD1600013773	6	0.224331
16	BovineHD1600015385	6	0.207765
16	BovineHD1600015398	6	0.235056
16	BovineHD1600015440	6	0.214559
16	BovineHD1600015441	6	0.197885
16	BovineHD1600015449	6	0.114079
16	BovineHD1600015451	6	0.152306
16	BovineHD1600015452	6	0.1312
16	BovineHD1600015460	6	0.198606
16	BovineHD1600015462	6	0.233451
16	BovineHD1600018304	6	0.327354
16	BovineHD1600020126	6	0.189489
16	BovineHD1600020127	6	0.189489
16	BovineHD1600020128	6	0.19003
16	BovineHD1600020131	6	0.190215
16	BovineHD1600020132	6	0.18871
16	BovineHD4100012695	6	0.120604
16	BovineHD1600020136	6	0.17095
16	BovineHD1600020138	6	0.168856
16	BovineHD1600020141	6	0.169994
16	ARS-BFGL-NGS-29266	6	0.163349
16	BovineHD1600020150	6	0.16815
16	BovineHD1600020159	6	0.16987
16	BovineHD1600020165	6	0.169927
16	BovineHD1600020166	6	0.169461
16	BovineHD1600020193	6	0.191935
16	BovineHD1600020196	6	0.221792
17	BovineHD1700010868	6	0.342038
17	BovineHD1700010869	6	0.272249
17	BovineHD1700011231	6	0.257626
17	BovineHD1700011233	6	0.295323
17	BovineHD1700011235	6	0.198572
17	BovineHD1700011236	6	0.199287
17	BovineHD1700011237	6	0.198034
17	BovineHD1700011239	6	0.210131
17	BovineHD1700011240	6	0.327624
17	BovineHD1700011241	6	0.326838
17	BovineHD1700011242	6	0.247866
17	BovineHD1700011243	6	0.309679
17	BovineHD1700011244	6	0.310458
17	BovineHD1700011245	6	0.325073
17	BovineHD1700011246	6	0.298353
17	BovineHD1700011248	6	0.282194
17	BovineHD1700011249	6	0.278514
17	BovineHD1700011251	6	0.261692
17	BovineHD1700011252	6	0.200154
17	BovineHD1700011254	6	0.283028
17	BovineHD1700011255	6	0.31111
17	BovineHD1700011257	6	0.325312
17	BovineHD1700011258	6	0.301005
17	BovineHD1700011259	6	0.301005
17	BovineHD1700011260	6	0.20208
17	BovineHD1700011261	6	0.283284
17	BovineHD1700011262	6	0.280098
17	BovineHD1700011263	6	0.202707
17	BovineHD1700011264	6	0.323889
17	BovineHD1700011265	6	0.286083
17	BovineHD1700011266	6	0.310458
17	BovineHD1700011267	6	0.310458
17	BovineHD1700011343	6	0.286768
17	BovineHD1700011344	6	0.296447
17	BovineHD1700011345	6	0.27388
17	BovineHD1700011347	6	0.293722
17	BovineHD1700017641	6	0.220777
17	BovineHD1700017642	6	0.220777
17	BovineHD1700017643	6	0.333071
17	BovineHD1700021133	6	0.325832
18	BovineHD1800002916	6	0.288123
18	BovineHD1800002917	6	0.289376
18	BovineHD1800002918	6	0.28998
18	BovineHD1800002919	6	0.289376
18	BovineHD1800002920	6	0.290117
18	BovineHD1800004711	6	0.297367
18	BovineHD1800005488	6	0.267366
18	Hapmap40847-BTA-98475	6	0.28115
19	BovineHD1900003093	6	0.323742
19	BovineHD1900011931	6	0.329036
19	BovineHD1900011932	6	0.328409
20	BovineHD2000001998	6	0.256758
20	BovineHD2000002007	6	0.238687
20	BovineHD2000002008	6	0.239941
20	BovineHD2000004669	6	0.309056
20	BovineHD2000011737	6	0.256105
20	BovineHD2000020174	6	0.268257
20	BovineHD2000021006	6	0.270223
20	BovineHD2000021008	6	0.276511
21	BovineHD2100003468	6	0.294524
21	BovineHD2100003470	6	0.32336
21	BovineHD2100003471	6	0.193059
21	BovineHD4100015005	6	0.285408
21	BovineHD2100015963	6	0.321963
21	BovineHD2100015967	6	0.278343
21	BovineHD2100015968	6	0.292412
21	BovineHD2100015969	6	0.292412
21	BovineHD2100015970	6	0.299521
21	BovineHD2100015971	6	0.299521
21	BovineHD2100015972	6	0.299521
21	BovineHD2100015973	6	0.299113
21	ARS-BFGL-NGS-14422	6	0.341392
21	BovineHD2100017348	6	0.296936
21	BovineHD2100017349	6	0.381767
21	BovineHD2100017350	6	0.381767
21	BovineHD2100017351	6	0.266708
21	BovineHD2100017352	6	0.294266
21	BovineHD2100017353	6	0.305945
21	BovineHD2100017354	6	0.310425
21	BovineHD2100017355	6	0.18529
21	BovineHD2100017356	6	0.18529
21	BovineHD2100017357	6	0.262442
21	BovineHD2100017359	6	0.350039
21	BovineHD2100017360	6	0.254876
21	BovineHD2100017361	6	0.212291
21	BovineHD2100017362	6	0.212534
21	BovineHD2100017363	6	0.215406
21	BovineHD2100017364	6	0.213659
21	BovineHD2100017365	6	0.209743
21	BovineHD2100017367	6	0.169304
21	BovineHD2100017370	6	0.360889
21	BovineHD2100017372	6	0.356484
21	BovineHD2100017376	6	0.380846
21	BovineHD2100017380	6	0.327965
21	BovineHD2100017381	6	0.353205
21	BovineHD2100017382	6	0.352798
21	BovineHD2100017383	6	0.352798
21	BovineHD2100017384	6	0.345112
21	BovineHD2100017389	6	0.326807
21	BovineHD2100017390	6	0.318575
21	BovineHD2100017392	6	0.292671
21	BovineHD2100017393	6	0.330505
21	BovineHD2100017394	6	0.330505
21	BovineHD2100017395	6	0.330505
21	BovineHD2100017396	6	0.334975
21	BovineHD2100017397	6	0.330505
21	BovineHD2100017398	6	0.330505
21	BovineHD2100017399	6	0.330505
21	BovineHD2100017400	6	0.352018
21	BovineHD2100017401	6	0.351614
21	BovineHD2100017402	6	0.374148
21	BovineHD2100017404	6	0.353202
21	BovineHD2100017405	6	0.352393
21	BovineHD2100017406	6	0.357293
21	BovineHD2100017413	6	0.380767
21	BovineHD2100017418	6	0.395484
21	BovineHD2100017419	6	0.348139
21	BovineHD2100017423	6	0.379143
21	BovineHD2100017424	6	0.335695
21	BovineHD2100017427	6	0.344847
21	BovineHD2100017430	6	0.345011
21	BovineHD2100017431	6	0.260331
21	BovineHD2100017433	6	0.347057
21	BovineHD2100017437	6	0.378185
21	BovineHD2100017438	6	0.358453
21	BovineHD2100017443	6	0.364818
21	BTB-01082247	6	0.242254
21	BovineHD4100015306	6	0.369688
21	BovineHD2100017446	6	0.358502
21	BovineHD2100017447	6	0.283585
21	BovineHD2100017449	6	0.352086
21	BovineHD2100017451	6	0.358502
21	ARS-BFGL-NGS-42178	6	0.358502
21	BovineHD2100017455	6	0.292626
21	BovineHD2100017456	6	0.290213
21	BovineHD2100017457	6	0.291016
21	BovineHD2100017458	6	0.369406
21	BovineHD2100017459	6	0.281352
21	BovineHD2100017460	6	0.369406
21	BovineHD2100017461	6	0.369406
21	BovineHD2100017463	6	0.369406
21	BovineHD2100017464	6	0.369406
21	BovineHD2100017465	6	0.369406
21	BovineHD2100017466	6	0.366202
21	BovineHD2100017467	6	0.361604
21	BovineHD2100017468	6	0.364609
21	BovineHD2100017469	6	0.376267
21	BovineHD2100017470	6	0.383283
21	BovineHD2100017471	6	0.376267
21	ARS-BFGL-NGS-38324	6	0.268203
21	BovineHD2100017472	6	0.279707
21	BovineHD2100017474	6	0.362902
21	BovineHD2100017475	6	0.352361
21	BovineHD2100017477	6	0.35855
21	BovineHD2100017480	6	0.380579
21	BovineHD2100017481	6	0.374742
21	BovineHD2100017482	6	0.381882
21	BovineHD2100017483	6	0.371382
21	BovineHD2100017484	6	0.380583
21	BovineHD2100017485	6	0.320064
21	BovineHD2100017486	6	0.320064
21	BovineHD2100017487	6	0.320064
21	BovineHD2100017488	6	0.320064
21	BovineHD2100017491	6	0.329311
21	BovineHD2100017492	6	0.320064
21	BovineHD2100017493	6	0.320064
21	BovineHD2100017494	6	0.320064
21	BovineHD2100017496	6	0.320064
21	BovineHD2100017497	6	0.320064
21	BovineHD2100017498	6	0.320064
21	ARS-BFGL-NGS-104524	6	0.320064
21	BovineHD2100017499	6	0.320064
21	BovineHD2100017500	6	0.324963
21	BovineHD2100017501	6	0.320064
21	BovineHD2100017503	6	0.318782
21	BovineHD2100017504	6	0.319401
21	BovineHD2100017505	6	0.318782
21	BovineHD2100017506	6	0.320064
21	BovineHD2100017508	6	0.320064
21	BovineHD2100017509	6	0.337407
21	BovineHD2100017510	6	0.320064
21	BovineHD2100017512	6	0.320064
21	BovineHD2100017513	6	0.320064
21	BovineHD2100017514	6	0.320064
21	BovineHD2100017515	6	0.320064
21	BovineHD2100017516	6	0.320064
21	BovineHD2100017517	6	0.320064
21	BovineHD2100017518	6	0.33785
21	BovineHD2100017519	6	0.320064
21	BovineHD2100017520	6	0.320064
21	BovineHD2100017521	6	0.320064
21	BovineHD2100017523	6	0.320064
21	BovineHD2100017524	6	0.337407
21	BovineHD2100017525	6	0.320064
21	BovineHD2100017526	6	0.320064
21	BovineHD2100017527	6	0.330158
21	BovineHD2100017528	6	0.330158
21	BovineHD2100017529	6	0.304605
21	BovineHD2100017530	6	0.320064
21	BovineHD2100017531	6	0.320064
21	BovineHD2100017533	6	0.340151
21	BovineHD2100017534	6	0.340151
21	BovineHD2100017538	6	0.334703
21	BovineHD2100017539	6	0.314986
21	BovineHD2100017540	6	0.314986
21	BovineHD2100017541	6	0.175157
21	BovineHD2100017543	6	0.333964
21	BovineHD2100017544	6	0.314986
21	BovineHD2100017545	6	0.335891
21	BovineHD2100017546	6	0.290245
21	BovineHD4100015307	6	0.314951
21	BovineHD2100017547	6	0.334375
21	BovineHD2100017552	6	0.262326
21	BovineHD2100017553	6	0.341004
21	BovineHD2100017555	6	0.341004
21	BovineHD2100017556	6	0.359399
21	BovineHD2100017557	6	0.36023
21	BovineHD2100017558	6	0.361498
21	ARS-BFGL-NGS-13221	6	0.154946
21	BovineHD2100017562	6	0.362123
21	BovineHD2100017563	6	0.33139
21	BovineHD2100017565	6	0.33139
21	BovineHD2100017567	6	0.33139
21	BovineHD2100017568	6	0.365133
21	BovineHD2100017572	6	0.33139
21	BovineHD2100017573	6	0.33139
21	BovineHD2100017574	6	0.33085
21	BovineHD2100017578	6	0.310624
21	ARS-BFGL-NGS-58357	6	0.312182
21	BovineHD2100017585	6	0.312382
21	BovineHD2100017589	6	0.359229
21	ARS-BFGL-NGS-103468	6	0.356859
21	BovineHD2100017607	6	0.301047
21	BovineHD2100017612	6	0.195049
21	BovineHD2100017613	6	0.326325
21	BovineHD2100017615	6	0.417043
21	BovineHD2100017619	6	0.326325
21	BovineHD2100017620	6	0.325288
21	BovineHD2100017622	6	0.195049
21	BovineHD2100017637	6	0.35617
21	BTB-01994546	6	0.267491
22	BovineHD4100015556	6	0.36093
22	BovineHD2200007221	6	0.2929
22	BovineHD2200014865	6	0.311095
23	ARS-BFGL-NGS-46495	6	0.331258
23	BovineHD4100016097	6	0.333634
23	BovineHD2300015198	6	0.188147
23	BovineHD2300015199	6	0.187566
23	BovineHD2300015200	6	0.188147
23	BovineHD2300015202	6	0.188147
23	BovineHD2300015203	6	0.186208
23	BovineHD2300015204	6	0.188951
23	BovineHD2300015205	6	0.188147
23	BovineHD2300015206	6	0.188147
23	BovineHD2300015207	6	0.188147
23	BovineHD2300015209	6	0.33631
23	BovineHD2300015210	6	0.188147
23	BovineHD2300015212	6	0.188147
23	BovineHD2300015214	6	0.188147
23	BovineHD2300015215	6	0.188147
23	BovineHD2300015216	6	0.187289
23	BovineHD2300015217	6	0.188147
23	BovineHD2300015218	6	0.188147
23	BovineHD2300015219	6	0.18791
23	BovineHD2300015220	6	0.188147
23	BovineHD2300015221	6	0.188147
23	BovineHD2300015222	6	0.188147
23	BovineHD2300015223	6	0.188147
23	BovineHD2300015224	6	0.188757
23	BovineHD2300015225	6	0.189156
23	BovineHD2300015226	6	0.189085
23	BovineHD2300015227	6	0.188147
23	BovineHD2300015229	6	0.188147
23	BovineHD2300015230	6	0.188147
23	BovineHD2300015232	6	0.188147
23	BovineHD2300015233	6	0.190483
23	BovineHD2300015234	6	0.188961
23	BovineHD2300015235	6	0.188147
24	BovineHD2400000589	6	0.154239
24	BovineHD2400007402	6	0.329937
24	BovineHD2400007403	6	0.322552
24	BovineHD2400007404	6	0.322552
26	BovineHD2600006364	6	0.230519
26	BovineHD2600006366	6	0.247728
26	BovineHD2600006367	6	0.244654
26	BovineHD2600006368	6	0.194186
26	BovineHD2600006766	6	0.1582
26	BovineHD2600006775	6	0.145702
26	BovineHD2600006776	6	0.195012
26	BovineHD2600006777	6	0.215661
26	BovineHD2600006778	6	0.184839
26	BovineHD2600006854	6	0.174722
26	BovineHD2600009416	6	0.356373
26	BovineHD2600009419	6	0.352559
26	BovineHD2600009420	6	0.377036
27	BovineHD2700003240	6	0.278013
27	BovineHD2700011079	6	0.25192
27	BovineHD2700011905	6	0.298795
27	BovineHD2700011907	6	0.300248
28	BovineHD2800008210	6	0.331559
29	BovineHD2900005953	6	0.276192
29	BovineHD2900005954	6	0.276192
29	BovineHD2900009874	6	0.265536
29	BovineHD2900009875	6	0.303214
29	BovineHD2900009876	6	0.265791
29	ARS-BFGL-NGS-112734	6	0.272723
29	BovineHD2900013537	6	0.243162
29	BovineHD2900014732	6	0.331192
29	BovineHD2900014733	6	0.303675
29	BovineHD2900014734	6	0.344411
29	BovineHD2900014737	6	0.361646
29	BovineHD2900014738	6	0.290326
29	BovineHD2900014739	6	0.310278
29	BovineHD2900014741	6	0.308625
1	BovineHD0100002050	5	0.121264
1	BovineHD0100002052	5	0.121211
1	BovineHD0100002053	5	0.121264
1	BovineHD0100002054	5	0.121264
1	BovineHD0100002055	5	0.121264
1	BovineHD0100002056	5	0.121264
1	BovineHD0100002058	5	0.168464
1	BovineHD0100012817	5	0.104894
1	BovineHD0100017146	5	0.192413
1	BovineHD0100017147	5	0.175852
1	BovineHD0100017148	5	0.190003
1	BovineHD0100025125	5	0.160363
1	BovineHD0100025126	5	0.160363
1	BovineHD0100026846	5	0.283693
1	BovineHD0100026855	5	0.341403
1	BovineHD0100027020	5	0.166532
1	BovineHD0100027028	5	0.249016
1	BovineHD0100027040	5	0.183693
1	BovineHD0100027046	5	0.244031
1	BovineHD0100028109	5	0.216565
1	BovineHD0100028114	5	0.216506
1	BovineHD0100028117	5	0.215857
1	BovineHD0100028120	5	0.215857
1	BovineHD0100028122	5	0.215857
1	BovineHD0100028123	5	0.216088
1	BovineHD0100028124	5	0.213243
1	BovineHD0100037083	5	0.209396
1	BovineHD0100037141	5	0.221505
1	BovineHD0100037144	5	0.224024
1	BovineHD0100037690	5	0.231115
1	BovineHD0100037950	5	0.209085
1	BovineHD0100037957	5	0.235157
1	BovineHD0100039516	5	0.129794
1	BovineHD0100039518	5	0.128859
1	BovineHD0100039519	5	0.128043
1	BovineHD0100039520	5	0.128043
1	BovineHD0100039521	5	0.128043
1	BovineHD0100039522	5	0.128147
1	BovineHD0100039529	5	0.0808143
1	BovineHD0100039532	5	0.115425
1	BovineHD0100039534	5	0.143265
1	BovineHD0100039536	5	0.113386
1	BovineHD0100039537	5	0.127879
1	BovineHD0100039539	5	0.11742
1	BovineHD0100039549	5	0.129004
1	BovineHD0100039550	5	0.125579
1	BovineHD0100039564	5	0.0987017
1	BovineHD0100039575	5	0.0996114
1	BovineHD0100039580	5	0.0886942
1	BovineHD0100039581	5	0.0926505
1	BovineHD0100039582	5	0.0917159
1	BovineHD0100039588	5	0.0917159
1	BovineHD4100000772	5	0.0918881
1	BovineHD0100039596	5	0.100577
1	BovineHD0100039602	5	0.105026
1	BovineHD0100039612	5	0.104233
1	BovineHD0100039613	5	0.0907826
1	BovineHD0100039614	5	0.109796
1	BovineHD0100039637	5	0.1316
1	BovineHD0100039638	5	0.132352
1	BovineHD0100039639	5	0.1316
2	BovineHD0200017088	5	0.190915
2	BovineHD0200017089	5	0.204203
2	BovineHD0200017090	5	0.204203
2	BovineHD0200025007	5	0.082721
2	BovineHD0200028555	5	0.185519
2	BovineHD0200029854	5	0.200975
2	BovineHD0200030125	5	0.141311
2	BovineHD0200030146	5	0.188297
2	BovineHD0200030147	5	0.188297
2	BovineHD0200030148	5	0.166132
2	BovineHD0200030150	5	0.187237
2	BovineHD0200030151	5	0.202066
2	BovineHD0200030152	5	0.161788
2	BovineHD0200030166	5	0.17879
2	BovineHD0200030167	5	0.210834
2	BovineHD0200030181	5	0.123042
2	BovineHD0200030186	5	0.194639
2	BovineHD0200030206	5	0.128746
2	BovineHD0200030211	5	0.156049
2	BovineHD4100001669	5	0.203442
2	BovineHD0200039339	5	0.229982
3	BovineHD0300002412	5	0.0890973
3	BovineHD0300002961	5	0.156291
3	BovineHD0300019398	5	0.232433
3	BovineHD0300022300	5	0.216326
3	BovineHD0300032133	5	0.108632
4	BovineHD0400003827	5	0.0855909
4	BovineHD0400027043	5	0.279805
4	BovineHD0400027045	5	0.295742
5	BTB-01610214	5	0.25867
6	BovineHD0600010239	5	0.194472
6	BovineHD0600010240	5	0.193669
6	BovineHD0600010243	5	0.193474
6	BovineHD0600030202	5	0.119442
6	BovineHD0600030208	5	0.133587
6	BovineHD0600030262	5	0.107242
6	BovineHD0600030263	5	0.109142
6	BovineHD0600030264	5	0.109142
6	BovineHD0600030265	5	0.109142
6	BovineHD0600030273	5	0.134584
6	BovineHD0600030275	5	0.134584
6	BovineHD0600030276	5	0.134584
6	BovineHD0600030278	5	0.129551
6	BovineHD0600030279	5	0.128047
6	BovineHD0600030280	5	0.135336
6	BovineHD0600030281	5	0.135699
6	BovineHD0600030282	5	0.135336
6	BovineHD0600030283	5	0.134584
6	BovineHD0600030285	5	0.123975
6	BovineHD0600030289	5	0.151995
6	BovineHD0600030301	5	0.144546
6	BovineHD0600030314	5	0.145298
6	BovineHD0600030316	5	0.146622
6	BovineHD0600030317	5	0.146622
6	BovineHD0600030318	5	0.145298
6	BovineHD0600030319	5	0.145477
6	BovineHD0600030333	5	0.152918
6	BovineHD0600033288	5	0.118216
6	BovineHD0600033292	5	0.14951
6	BovineHD0600033304	5	0.184568
6	BovineHD0600033305	5	0.188379
6	BovineHD0600033317	5	0.115666
7	BovineHD0700012894	5	0.297075
7	BovineHD0700014160	5	0.088137
7	BovineHD0700015869	5	0.0960355
7	BovineHD0700017748	5	0.191835
7	BovineHD0700017751	5	0.192769
7	BovineHD0700029002	5	0.854741
8	BovineHD0800023286	5	0.121362
8	BovineHD0800026618	5	0.11727
9	UA-IFASA-5710	5	0.227934
9	BovineHD0900001066	5	0.120315
9	BovineHD0900014424	5	0.314593
9	BovineHD0900025751	5	0.204901
9	BovineHD0900026485	5	0.133268
9	BovineHD0900026488	5	0.133268
9	BovineHD0900027630	5	0.211815
9	BovineHD0900029074	5	0.200181
9	BovineHD0900030531	5	0.0657043
10	BovineHD1000000003	5	0.0923816
10	BovineHD1000000011	5	0.0794322
10	BovineHD1000000045	5	0.0817366
10	BovineHD1000003966	5	0.219749
10	BovineHD1000024866	5	0.192984
10	BovineHD1000024874	5	0.135253
10	BovineHD1000024881	5	0.130095
10	BovineHD1000024901	5	0.192652
10	BovineHD1000024908	5	0.240926
11	BovineHD1100002106	5	0.146765
11	BovineHD1100002109	5	0.164171
11	BovineHD1100014602	5	0.0818634
11	ARS-BFGL-NGS-97754	5	0.218184
11	BovineHD1100031149	5	0.231197
11	ARS-BFGL-NGS-108538	5	0.241947
12	BovineHD1200006113	5	0.255349
12	BovineHD1200008369	5	0.105234
12	BovineHD1200028531	5	0.0941144
13	BovineHD4100010214	5	0.172499
14	BovineHD4100011271	5	0.1819
14	BovineHD1400009340	5	0.115563
14	BovineHD1400019020	5	0.14206
14	BovineHD1400019021	5	0.144203
14	BovineHD1400019022	5	0.144203
14	BovineHD1400019026	5	0.148572
14	BovineHD1400019480	5	0.209273
15	BovineHD1500000107	5	0.188816
15	BovineHD4100011765	5	0.188816
15	BovineHD1500000137	5	0.187198
15	BovineHD1500000166	5	0.206003
15	BovineHD1500000172	5	0.195602
15	BovineHD1500000179	5	0.190247
15	BovineHD1500000182	5	0.187161
15	BovineHD1500000184	5	0.187873
15	BovineHD1500000193	5	0.187269
15	BovineHD1500000198	5	0.190337
15	BovineHD1500000199	5	0.195962
15	BovineHD1500000201	5	0.188798
15	BovineHD1500000202	5	0.189411
15	BovineHD1500000203	5	0.189854
15	BovineHD1500000204	5	0.187873
15	BovineHD1500000205	5	0.189411
15	BovineHD1500000206	5	0.189411
15	BovineHD1500000207	5	0.195962
15	BovineHD1500000208	5	0.189411
15	BovineHD1500005212	5	0.232241
15	BovineHD1500023929	5	0.295076
16	BovineHD1600013720	5	0.168343
16	BovineHD1600013723	5	0.175096
16	BovineHD1600013738	5	0.140474
16	BovineHD1600013739	5	0.140922
16	BovineHD4100012546	5	0.19398
16	BovineHD1600013755	5	0.19338
16	BovineHD1600013759	5	0.220519
16	BovineHD1600013764	5	0.257982
16	BovineHD1600015380	5	0.194871
16	BovineHD1600015383	5	0.202426
16	BovineHD1600015384	5	0.201417
16	BovineHD1600015387	5	0.227427
16	BovineHD1600015388	5	0.224483
16	BovineHD1600015390	5	0.227427
16	BovineHD1600015391	5	0.201417
16	BovineHD1600015392	5	0.224483
16	BovineHD1600015394	5	0.201417
16	BovineHD1600015395	5	0.19789
16	BovineHD1600015396	5	0.202169
16	BovineHD1600015397	5	0.23619
16	BovineHD1600015444	5	0.166235
16	BovineHD1600015445	5	0.243744
16	BovineHD1600015446	5	0.193589
16	BovineHD1600015447	5	0.193589
16	BovineHD4100012595	5	0.161553
16	BovineHD1600020071	5	0.139828
16	BovineHD1600020140	5	0.157514
16	BovineHD1600020154	5	0.154303
16	BovineHD1600020182	5	0.150668
16	BovineHD1600020191	5	0.184607
17	BovineHD1700011250	5	0.229037
17	BovineHD1700011256	5	0.283357
17	BovineHD1700011346	5	0.196092
17	BovineHD1700020847	5	0.184287
18	BovineHD1800005877	5	0.130215
20	BovineHD2000002006	5	0.16183
20	BovineHD2000002880	5	0.156613
21	BovineHD2100015960	5	0.247568
21	BovineHD2100015961	5	0.325596
21	BovineHD2100015962	5	0.266296
21	BovineHD2100015964	5	0.278627
21	BovineHD2100015966	5	0.227678
21	BovineHD2100017368	5	0.18313
21	BovineHD2100017369	5	0.225248
21	ARS-BFGL-NGS-15505	5	0.182882
21	BovineHD2100017371	5	0.18313
21	BovineHD2100017373	5	0.178403
21	BovineHD2100017375	5	0.184375
21	BovineHD2100017378	5	0.214378
21	BovineHD2100017379	5	0.152099
21	BovineHD2100017385	5	0.184375
21	BovineHD2100017386	5	0.152099
21	BovineHD2100017391	5	0.290561
21	BovineHD2100017403	5	0.152099
21	BovineHD2100017409	5	0.152099
21	BovineHD2100017411	5	0.157636
21	BovineHD2100017415	5	0.157636
21	BovineHD2100017420	5	0.157636
21	BovineHD2100017421	5	0.157636
21	BovineHD2100017422	5	0.157636
21	BovineHD2100017425	5	0.15538
21	BovineHD2100017428	5	0.198712
21	BovineHD2100017440	5	0.224681
21	BovineHD2100017444	5	0.229788
21	BovineHD2100017454	5	0.220565
21	BovineHD2100017479	5	0.246456
21	BovineHD2100017489	5	0.197822
21	BovineHD2100017495	5	0.197078
21	BovineHD2100017536	5	0.242432
21	BovineHD2100017560	5	0.194703
21	BovineHD2100017569	5	0.194703
21	BovineHD2100017570	5	0.194703
21	BovineHD2100017576	5	0.159187
21	BovineHD2100021400	5	0.263803
21	BovineHD2100017604	5	0.239612
21	BovineHD2100017605	5	0.290753
22	BovineHD2200007222	5	0.238518
22	BovineHD2200007223	5	0.194236
22	BovineHD2200007224	5	0.237102
23	BovineHD4100016226	5	0.0878123
23	BovineHD2300015231	5	0.195194
23	BovineHD2300015236	5	0.257187
26	BovineHD2600003844	5	0.253626
26	BovineHD2600003845	5	0.23415
26	BovineHD2600003846	5	0.251852
26	BovineHD2600004941	5	0.105675
26	BovineHD2600006773	5	0.131538
26	BovineHD2600006855	5	0.142946
29	BovineHD4100019003	5	0.207249
29	BovineHD2900010317	5	0.0857831
29	BovineHD2900010318	5	0.0855994
29	BovineHD2900010319	5	0.0839237
29	BovineHD2900014735	5	0.32274
29	BovineHD2900014736	5	0.322305
1	BovineHD0100012683	4	0.0898648
1	BovineHD0100012690	4	0.0759766
1	BovineHD0100012691	4	0.0817861
1	BovineHD0100012697	4	0.0843319
1	BovineHD0100012737	4	0.0830669
1	BovineHD0100012738	4	0.0755547
1	BovineHD0100012741	4	0.0878923
1	BovineHD0100012742	4	0.0707421
1	BovineHD0100012743	4	0.0861478
1	BovineHD0100012744	4	0.0774114
1	BovineHD0100012748	4	0.0721765
1	BovineHD0100012749	4	0.0717554
1	BovineHD0100012755	4	0.0695272
1	BovineHD4100000237	4	0.0742513
1	BovineHD0100012763	4	0.0769427
1	BovineHD0100012765	4	0.0824141
1	BovineHD0100012770	4	0.0810077
1	BovineHD0100012802	4	0.0936719
1	BovineHD0100017140	4	0.162811
1	BovineHD0100017149	4	0.148933
1	BovineHD0100017150	4	0.152471
1	BovineHD0100017151	4	0.191386
1	BovineHD0100017152	4	0.191227
1	BovineHD0100017153	4	0.191386
1	BovineHD0100017154	4	0.191227
1	BovineHD0100017155	4	0.148933
1	BovineHD0100017156	4	0.191615
1	BovineHD0100017157	4	0.148933
1	BovineHD0100017158	4	0.190574
1	BovineHD0100026853	4	0.256611
1	BovineHD0100027019	4	0.140544
1	BovineHD0100028116	4	0.247393
1	BovineHD0100028118	4	0.247393
1	BovineHD0100037078	4	0.263534
1	BovineHD0100037079	4	0.238578
1	BovineHD0100037080	4	0.248326
1	BovineHD0100037081	4	0.247714
1	BovineHD0100037082	4	0.238578
1	BovineHD0100037084	4	0.238578
1	BovineHD0100037085	4	0.238578
1	BovineHD4100000744	4	0.238578
1	BovineHD0100037140	4	0.255391
1	BovineHD0100037142	4	0.238578
1	BovineHD0100039541	4	0.0903491
1	BovineHD0100039542	4	0.0903491
1	BovineHD0100039543	4	0.0903491
1	BovineHD0100039545	4	0.0903491
1	BovineHD0100039546	4	0.0903491
1	BovineHD0100039547	4	0.0896007
1	BovineHD0100039548	4	0.0903491
1	BovineHD0100039566	4	0.0856109
1	BovineHD0100039567	4	0.0965728
1	BovineHD0100039589	4	0.102963
1	BovineHD0100039604	4	0.0880546
1	BovineHD0100039605	4	0.0899778
1	BovineHD0100039609	4	0.0917543
1	BovineHD0100039610	4	0.0920334
1	BovineHD0100039611	4	0.0920334
1	BovineHD0100039641	4	0.121985
1	BovineHD0100044529	4	0.208355
1	BTA-85701-no-rs	4	0.250404
2	BovineHD0200000746	4	0.167947
2	BovineHD0200011499	4	0.0927527
2	BovineHD0200011500	4	0.0906001
2	BovineHD0200011505	4	0.0927527
2	BovineHD0200030137	4	0.208792
2	BovineHD0200030149	4	0.182562
2	BovineHD0200030174	4	0.189531
2	BovineHD0200030180	4	0.147348
2	BovineHD0200030210	4	0.0791794
2	BovineHD0200035120	4	0.2081
3	BovineHD0300034866	4	0.343137
3	BovineHD0300035002	4	0.241938
4	BovineHD0400000207	4	0.194216
4	BTB-00281544	4	0.194539
4	BovineHD4100002590	4	0.193276
4	BovineHD0400000210	4	0.12713
4	BovineHD0400000211	4	0.12713
4	BovineHD0400000212	4	0.12713
4	BovineHD0400000213	4	0.12713
4	BovineHD0400000214	4	0.12713
4	BovineHD0400001648	4	0.0679354
4	BovineHD0400007268	4	0.281378
4	BovineHD0400007270	4	0.239382
4	BovineHD0400020579	4	0.0924433
5	BovineHD0500033336	4	0.146038
6	BovineHD0600014368	4	0.122189
6	BovineHD0600030198	4	0.10598
6	BovineHD0600030203	4	0.171728
6	BovineHD0600030204	4	0.174157
6	BovineHD0600030218	4	0.130798
6	BovineHD0600030219	4	0.133459
6	BovineHD0600030226	4	0.12897
6	BovineHD0600030249	4	0.158882
6	BovineHD0600030251	4	0.160219
6	BovineHD0600030253	4	0.158882
6	BovineHD0600030254	4	0.158882
6	BovineHD0600030284	4	0.132297
6	BovineHD0600030322	4	0.127856
6	BovineHD0600030323	4	0.148159
6	BovineHD0600030326	4	0.159878
6	BovineHD0600033300	4	0.144627
6	BovineHD0600033316	4	0.174797
7	BovineHD0700001974	4	0.145899
7	BovineHD0700001976	4	0.145899
7	BovineHD0700015870	4	0.11068
7	BovineHD0700015871	4	0.0871439
7	BovineHD0700015884	4	0.111426
7	BovineHD0700015886	4	0.0788892
7	BovineHD0700015887	4	0.102426
7	BovineHD0700015888	4	0.0788892
7	BovineHD0700015891	4	0.102426
7	BovineHD0700015893	4	0.0788892
7	BovineHD0700029000	4	0.068157
9	BovineHD0900022132	4	0.122898
9	BovineHD0900026483	4	0.14109
9	BovineHD0900026484	4	0.136765
9	BovineHD0900026487	4	0.129389
10	BovineHD1000000048	4	0.0987281
10	BovineHD1000000049	4	0.100223
10	BovineHD1000000062	4	0.095719
10	BovineHD1000000121	4	0.0771527
10	BovineHD1000000122	4	0.0812287
10	BovineHD1000000152	4	0.077829
10	BovineHD1000000195	4	0.0942502
10	BovineHD1000007833	4	0.0685196
10	BovineHD1000007853	4	0.0992456
10	BovineHD1000009810	4	0.195812
10	BovineHD1000024846	4	0.223568
10	BovineHD4100008315	4	0.243271
10	BovineHD1000024875	4	0.134872
10	BovineHD1000024947	4	0.138485
10	BovineHD1000024948	4	0.189429
10	BovineHD1000031578	4	0.157234
11	BovineHD1100000336	4	0.0744814
11	BovineHD1100002364	4	0.231153
11	BovineHD1100022770	4	0.151546
11	BovineHD1100031176	4	0.202849
12	BovineHD1200005268	4	0.0898057
12	BovineHD1200005271	4	0.0900341
12	BovineHD1200005272	4	0.0935651
12	BovineHD1200005273	4	0.0988485
12	BovineHD1200009453	4	0.141793
12	BovineHD1200020983	4	0.0869634
12	ARS-BFGL-NGS-114285	4	0.0889441
13	BovineHD1300013610	4	0.0830046
13	BovineHD1300015666	4	0.106921
14	BovineHD1400006310	4	0.181218
14	BovineHD1400009338	4	0.133255
15	BovineHD1500000111	4	0.225051
15	BovineHD1500001477	4	0.162122
15	BovineHD1500005213	4	0.207464
15	BovineHD1500022695	4	0.122436
15	BovineHD1500022696	4	0.122436
15	BovineHD1500022697	4	0.122436
15	BovineHD1500022700	4	0.0979161
15	BovineHD1500022709	4	0.122436
15	BovineHD1500022711	4	0.122436
15	BovineHD1500022719	4	0.117873
15	BovineHD1500023925	4	0.212155
15	BovineHD1500023926	4	0.212155
15	BovineHD1500023927	4	0.23155
16	BovineHD1600013698	4	0.172345
16	BovineHD1600013706	4	0.119624
16	BovineHD1600013708	4	0.117701
16	BovineHD1600013713	4	0.113969
16	BovineHD1600013714	4	0.113028
16	BovineHD1600013724	4	0.214938
16	BovineHD1600013727	4	0.176902
16	BovineHD1600013728	4	0.176902
16	BovineHD1600013730	4	0.151916
16	BovineHD1600013734	4	0.193313
16	BovineHD1600013736	4	0.151369
16	BovineHD4100012545	4	0.181408
16	BTA-98468-no-rs	4	0.182348
16	BovineHD1600013753	4	0.131603
16	BovineHD1600013754	4	0.131603
16	BovineHD1600013769	4	0.175955
16	BovineHD1600015404	4	0.160826
16	BovineHD1600020072	4	0.198168
16	BovineHD1600020151	4	0.178561
16	BovineHD1600020157	4	0.183829
16	BovineHD1600020167	4	0.103792
16	BovineHD1600020168	4	0.103792
16	BovineHD1600020188	4	0.085788
16	BovineHD1600023865	4	0.0685128
17	BovineHD1700002503	4	0.154814
18	BovineHD1800005489	4	0.119834
18	BovineHD1800005490	4	0.116757
18	BovineHD1800005491	4	0.139448
18	BovineHD1800012687	4	0.074206
19	BovineHD1900002018	4	0.147692
21	BovineHD2100011025	4	0.096534
21	BovineHD2100017345	4	0.101366
21	BovineHD2100017358	4	0.101366
21	BovineHD2100017407	4	0.178761
21	BovineHD2100017408	4	0.178761
21	BovineHD2100017410	4	0.178761
21	BovineHD2100021397	4	0.178572
21	BovineHD2100017414	4	0.178761
21	BovineHD2100017416	4	0.178761
21	BovineHD2100017417	4	0.178572
21	BovineHD2100017429	4	0.26258
21	BovineHD2100017432	4	0.26258
21	BovineHD2100017442	4	0.0822817
21	BovineHD2100017448	4	0.170382
21	BovineHD2100017535	4	0.197073
21	BovineHD2100017548	4	0.193903
21	BovineHD2100017551	4	0.195082
21	BovineHD2100017580	4	0.218815
21	BovineHD2100017606	4	0.190443
21	BovineHD2100017616	4	0.200059
21	BovineHD2100017621	4	0.200059
21	BovineHD2100017624	4	0.200059
21	BovineHD2100017627	4	0.307144
21	BovineHD2100017631	4	0.171002
22	BovineHD2200008648	4	0.0940332
23	BovineHD2300012326	4	0.0937572
23	BovineHD2300012328	4	0.081036
23	BovineHD2300012329	4	0.0800962
24	BovineHD2400007405	4	0.189224
24	BovineHD2400017828	4	0.0938287
24	BovineHD2400017829	4	0.0795404
25	BovineHD2500010269	4	0.0898856
26	BovineHD2600005859	4	0.102738
26	BovineHD2600005860	4	0.0895054
26	BovineHD2600005893	4	0.0846277
26	BovineHD2600006023	4	0.0654466
26	BovineHD2600006030	4	0.0643287
26	BovineHD2600006034	4	0.0641135
26	BovineHD2600006365	4	0.121008
26	BovineHD2600006767	4	0.12012
26	BovineHD2600006772	4	0.100103
26	BovineHD2600006789	4	0.105019
26	BovineHD2600006841	4	0.148079
26	BovineHD2600006843	4	0.152308
26	BovineHD2600006844	4	0.155239
26	BovineHD2600006849	4	0.133508
26	BovineHD2600006850	4	0.123858
26	BovineHD2600006851	4	0.15041
26	BovineHD2600006852	4	0.15041
26	BovineHD2600006853	4	0.15041
28	BovineHD2800006731	4	0.0594362
29	BovineHD4100019172	4	0.274769
29	BTB-01051265	4	0.169144
1	BovineHD0100007597	3	0.104171
1	BovineHD0100012684	3	0.0942047
1	BovineHD0100012686	3	0.103526
1	BovineHD0100012687	3	0.0992308
1	BovineHD0100012688	3	0.0992308
1	BovineHD0100012689	3	0.0971105
1	BovineHD0100012693	3	0.0899463
1	BovineHD0100012735	3	0.082414
1	BovineHD0100012739	3	0.077241
1	BovineHD0100012750	3	0.07541
1	BovineHD0100012751	3	0.0657938
1	BovineHD0100012752	3	0.0694055
1	BovineHD0100012756	3	0.0698042
1	BovineHD0100012768	3	0.0832722
1	BovineHD0100012772	3	0.11986
1	BovineHD0100012773	3	0.116365
1	BovineHD0100012776	3	0.126438
1	BovineHD0100027005	3	0.139238
1	BovineHD0100027038	3	0.153235
1	BovineHD0100027047	3	0.151783
1	BovineHD0100027048	3	0.151783
1	BovineHD0100027050	3	0.15344
1	BovineHD0100028112	3	0.259608
1	BovineHD0100037947	3	0.0995916
1	BovineHD0100037954	3	0.204937
1	BovineHD0100039533	3	0.086332
1	BovineHD0100039544	3	0.0889172
1	BovineHD0100039562	3	0.130587
1	BovineHD0100039570	3	0.108431
1	BovineHD0100039572	3	0.105867
1	BovineHD0100039573	3	0.113437
1	BovineHD0100039574	3	0.108573
1	BovineHD0100039585	3	0.0767956
1	BovineHD0100039597	3	0.0860934
1	BovineHD0100039601	3	0.108712
1	BovineHD0100039603	3	0.0829065
1	BovineHD0100039607	3	0.109453
1	BovineHD0100039616	3	0.0823439
1	BovineHD0100044530	3	0.251404
1	ARS-BFGL-NGS-76717	3	0.140822
2	BovineHD0200011506	3	0.103257
2	BovineHD0200011507	3	0.103257
2	BovineHD0200011508	3	0.10241
2	BovineHD0200011509	3	0.103257
2	BovineHD0200011513	3	0.110598
2	BovineHD0200011519	3	0.0800322
2	BovineHD0200030169	3	0.138254
2	BovineHD0200030173	3	0.131765
2	BovineHD0200030208	3	0.0784053
2	BovineHD0200030213	3	0.116293
3	BovineHD0300002726	3	0.0753413
3	BovineHD0300007232	3	0.0968755
3	BovineHD0300018117	3	0.141484
3	BovineHD0300018493	3	0.140074
4	BovineHD0400000069	3	0.0703367
4	BovineHD0400000128	3	0.0798995
4	BovineHD0400000129	3	0.0798995
4	BovineHD0400018561	3	0.099234
4	BovineHD0400018563	3	0.099234
4	BovineHD0400018564	3	0.099234
4	ARS-BFGL-NGS-32704	3	0.131433
4	BovineHD0400031417	3	0.086797
6	BovineHD0600007697	3	0.0887973
6	BovineHD0600030206	3	0.131885
6	BTB-01699056	3	0.121937
6	BovineHD0600030216	3	0.12188
6	BovineHD0600030221	3	0.120088
6	BovineHD0600030222	3	0.120088
6	BovineHD0600030232	3	0.120088
6	BovineHD0600030246	3	0.127196
6	BovineHD0600030295	3	0.135937
6	BovineHD0600030296	3	0.135937
6	BovineHD0600030324	3	0.144187
6	BovineHD0600030325	3	0.178135
6	BovineHD0600033318	3	0.124639
6	BovineHD0600033319	3	0.104934
6	BovineHD0600034105	3	0.0888777
7	BovineHD0700000002	3	0.127453
7	BovineHD0700002550	3	0.133071
7	BovineHD0700002785	3	0.133682
7	BovineHD0700002845	3	0.185096
7	BovineHD0700003980	3	0.0968455
7	BovineHD0700003981	3	0.0778606
7	BovineHD0700003982	3	0.0808198
7	BovineHD0700003983	3	0.0808198
7	BovineHD0700004123	3	0.0573256
7	BovineHD0700004129	3	0.0542984
7	BovineHD0700012896	3	0.110167
7	BovineHD0700030227	3	0.0794932
7	BovineHD4100006375	3	0.0886869
7	BovineHD0700030229	3	0.0807463
7	BovineHD0700030312	3	0.0825333
7	BovineHD0700031664	3	0.0958142
7	BovineHD0700032034	3	0.0609297
8	BovineHD0800004488	3	0.0616414
9	BovineHD0900001733	3	0.0707406
9	BovineHD0900007605	3	0.0799517
9	BovineHD0900014405	3	0.192759
10	BovineHD1000000015	3	0.0596063
10	BovineHD1000000020	3	0.116855
10	BovineHD1000000066	3	0.0914109
10	BovineHD1000000067	3	0.0914109
10	BovineHD1000000068	3	0.0940683
10	BovineHD1000000071	3	0.0911971
10	BovineHD1000000073	3	0.0873596
10	BovineHD1000000083	3	0.0933741
10	BovineHD1000000091	3	0.102923
10	BovineHD1000000092	3	0.0977946
10	BovineHD1000000093	3	0.0977946
10	BovineHD1000000094	3	0.0977946
10	BovineHD1000000095	3	0.0977946
10	BovineHD1000000096	3	0.106028
10	BovineHD1000000103	3	0.0806761
10	BovineHD1000000105	3	0.0806761
10	BovineHD1000000106	3	0.0806761
10	BovineHD1000000107	3	0.0806761
10	BovineHD1000000113	3	0.0806761
10	BovineHD1000000114	3	0.0806761
10	BovineHD1000000125	3	0.0971579
10	BovineHD1000000128	3	0.0920091
10	BovineHD1000000145	3	0.0789497
10	BovineHD1000000146	3	0.0893219
10	BovineHD1000000151	3	0.0728765
10	BovineHD1000000154	3	0.0986676
10	BovineHD1000000156	3	0.0986676
10	BovineHD1000000157	3	0.0986676
10	BovineHD1000000173	3	0.0861284
10	BovineHD1000000176	3	0.0887313
10	BovineHD1000000177	3	0.0861284
10	BovineHD1000000178	3	0.0861284
10	BovineHD1000007470	3	0.0616212
10	BovineHD1000007845	3	0.107532
10	BovineHD1000007846	3	0.110813
10	BovineHD1000007848	3	0.111608
10	BovineHD1000007854	3	0.113748
10	BovineHD1000008808	3	0.0740655
10	BovineHD1000024847	3	0.219674
10	BovineHD1000024851	3	0.184586
10	BovineHD1000024853	3	0.184586
10	BovineHD1000024855	3	0.184586
10	BovineHD1000024858	3	0.184586
10	BovineHD1000024860	3	0.265079
10	BovineHD1000024861	3	0.265079
10	BovineHD1000024865	3	0.184586
10	BovineHD1000031575	3	0.265079
10	BovineHD1000024867	3	0.263267
10	BovineHD1000024871	3	0.212103
10	BovineHD1000024880	3	0.159327
10	BTB-01148955	3	0.178096
11	BovineHD1100000334	3	0.0866909
11	BovineHD1100000335	3	0.0928678
11	BovineHD1100004665	3	0.282548
11	BovineHD1100031132	3	0.096097
11	BovineHD1100031162	3	0.203815
11	BovineHD1100031177	3	0.210767
11	BovineHD1100031181	3	0.17521
11	BovineHD1100031187	3	0.154198
11	BovineHD1100031190	3	0.159574
11	BovineHD1100031207	3	0.26016
11	BovineHD1100031365	3	0.120302
12	BovineHD1200007317	3	0.0764604
12	BovineHD1200007319	3	0.0764604
12	BovineHD1200007362	3	0.0835433
12	BovineHD1200007363	3	0.0835433
12	BovineHD1200007364	3	0.0835433
12	BovineHD1200007365	3	0.0826076
12	BovineHD1200007366	3	0.0835433
12	BovineHD1200011109	3	0.0973189
12	BovineHD1200020968	3	0.0910909
13	BovineHD1300003948	3	0.0807463
14	BovineHD1400004396	3	0.0975149
14	BovineHD1400019017	3	0.114899
14	BovineHD1400019024	3	0.104787
14	BovineHD1400019029	3	0.160168
14	BovineHD1400019475	3	0.130799
14	BovineHD1400019477	3	0.131164
15	BovineHD1500014681	3	0.0743232
15	BovineHD1500018260	3	0.104287
15	BovineHD1500021259	3	0.0956779
15	BovineHD1500023600	3	0.0860602
15	BovineHD1500023601	3	0.0860602
15	BovineHD1500024635	3	0.0808064
15	BovineHD1500024636	3	0.0833522
15	BovineHD1500024637	3	0.0808064
15	BovineHD1500024638	3	0.0962162
16	BovineHD1600004094	3	0.0728929
16	BovineHD1600004901	3	0.0807768
16	BovineHD1600004960	3	0.0851603
16	BovineHD1600004961	3	0.0851603
16	BovineHD1600004962	3	0.0851603
16	BovineHD1600006050	3	0.0954309
16	BovineHD1600011438	3	0.100535
16	BovineHD1600013689	3	0.117361
16	BovineHD1600013691	3	0.114797
16	BovineHD1600013693	3	0.116034
16	BovineHD1600013704	3	0.0883938
16	BovineHD1600013733	3	0.117171
16	BovineHD1600013742	3	0.104029
16	BovineHD1600013743	3	0.104029
16	BovineHD1600013744	3	0.104029
16	BovineHD1600013751	3	0.116777
16	BovineHD4100012547	3	0.230454
16	BovineHD1600015271	3	0.149924
16	BovineHD1600015403	3	0.0900572
16	BovineHD1600015406	3	0.0942811
16	BovineHD1600020169	3	0.117204
16	BovineHD1600020171	3	0.117269
16	BovineHD1600020172	3	0.117269
16	BovineHD1600020174	3	0.137371
16	BovineHD1600020176	3	0.136458
16	BovineHD1600020177	3	0.136458
16	BovineHD1600020180	3	0.123913
16	BovineHD1600020183	3	0.145419
16	BovineHD1600020185	3	0.143627
16	BovineHD1600020186	3	0.14454
16	BovineHD1600023692	3	0.079074
16	BovineHD1600023693	3	0.079074
16	BovineHD1600023712	3	0.0795178
16	BovineHD1600023870	3	0.0798405
16	BovineHD1600023871	3	0.073918
16	BovineHD1600023884	3	0.0871364
16	BovineHD1600023889	3	0.0881835
17	Hapmap51951-BTA-40705	3	0.0652588
18	BovineHD1800019090	3	0.0645473
18	BovineHD1800019140	3	0.0779918
18	BovineHD1800019163	3	0.0884965
18	BovineHD1800019185	3	0.0802074
18	BovineHD1800019209	3	0.0629948
21	BovineHD2100000073	3	0.137161
21	BovineHD2100000074	3	0.158807
21	BovineHD2100002842	3	0.0825963
21	BovineHD2100002844	3	0.0810911
21	BovineHD2100002948	3	0.0846213
21	BovineHD2100015600	3	0.0859544
21	BovineHD2100015601	3	0.0859544
21	BovineHD2100015602	3	0.0856358
21	BovineHD2100017366	3	0.111106
21	BovineHD2100017377	3	0.111106
21	BovineHD2100017426	3	0.112678
21	BovineHD2100017434	3	0.104377
21	BovineHD2100017436	3	0.106607
21	BovineHD2100017473	3	0.0903875
21	BovineHD2100017476	3	0.0903875
21	BovineHD2100017542	3	0.0948699
21	BovineHD2100017566	3	0.154394
21	BovineHD2100017571	3	0.26187
21	BovineHD2100017579	3	0.212749
21	BovineHD2100017582	3	0.212749
21	BovineHD2100017583	3	0.220536
21	BovineHD2100021014	3	0.316898
21	BovineHD2100021402	3	0.357778
21	BovineHD2100021403	3	0.357778
21	ARS-BFGL-NGS-5797	3	0.357778
22	BovineHD2200014230	3	0.102735
23	BovineHD2300007275	3	0.0982114
23	BovineHD2300012304	3	0.0601771
23	BovineHD2300012322	3	0.109881
23	BovineHD2300012330	3	0.124327
24	ARS-BFGL-NGS-102626	3	0.0993455
24	BovineHD2400014657	3	0.0993455
24	BovineHD2400017827	3	0.0872059
24	BovineHD2400017830	3	0.0817388
24	BovineHD2400017831	3	0.104497
24	BovineHD2400017832	3	0.106752
24	BovineHD2400017833	3	0.104497
24	BovineHD2400017835	3	0.0877447
26	BovineHD2600003847	3	0.133461
26	BovineHD2600005862	3	0.0882633
26	BovineHD2600005863	3	0.0778415
26	BovineHD2600005864	3	0.088498
26	BovineHD2600005865	3	0.0763168
26	BovineHD2600005868	3	0.100991
26	BovineHD2600005871	3	0.114885
26	BovineHD2600005872	3	0.114885
26	BovineHD2600005875	3	0.0995415
26	BovineHD2600005879	3	0.0863555
26	BovineHD2600005882	3	0.116021
26	BovineHD2600005887	3	0.125869
26	BovineHD2600005888	3	0.0954915
26	BovineHD2600005896	3	0.0640834
26	BovineHD2600005900	3	0.0685114
26	BovineHD2600005901	3	0.0756574
26	BovineHD2600005909	3	0.0645048
26	BovineHD2600005911	3	0.0632348
26	BovineHD2600005912	3	0.0632348
26	BovineHD2600005913	3	0.0591709
26	BovineHD2600005917	3	0.0647924
26	BovineHD2600006036	3	0.0703179
26	BovineHD2600006770	3	0.126345
26	BovineHD2600006784	3	0.120418
26	BovineHD2600006797	3	0.0749398
26	BovineHD2600006798	3	0.0724335
26	BovineHD4100017798	3	0.0749398
26	BovineHD4100017799	3	0.112442
26	BovineHD2600006842	3	0.116653
26	BovineHD2600009415	3	0.17754
26	BovineHD2600010687	3	0.0967403
26	BovineHD2600014676	3	0.0845636
26	BovineHD2600014680	3	0.0845636
27	BovineHD2700003151	3	0.0716707
28	BovineHD2800011888	3	0.0714961
29	BovineHD2900012023	3	0.0687347
29	BovineHD2900014740	3	0.414195
29	BovineHD2900014792	3	0.0990823
29	BovineHD2900014891	3	0.0912937
29	BovineHD2900014892	3	0.0981561
29	BovineHD2900014932	3	0.104781
29	BovineHD2900014948	3	0.0910178
